# Supplementary material for: Geographical Traceability of Zanthoxylum schinifolium Sieb. et Zucc. Using Stable Isotope and Multi-Element Fingerprinting Combined with Chemometrics
Source: Foods. 2026 Mar 20;15(6):1088. doi: 10.3390/foods15061088 (PMC13026058; doi:10.3390/foods15061088)
Supplement: Supplementary file 1 [file foods-15-01088-s001.zip]

Archive with 2 entries (2 files):
- foods-4178287-supplementary.doc.author revise2.0.pdf
- foods-4178287-supplementary.xls.author revise.xls
