# Supplementary material for: Geographical Traceability of Zanthoxylum schinifolium Sieb. et Zucc. Using Stable Isotope and Multi-Element Fingerprinting Combined with Chemometrics
Source: Foods. 2026 Mar 20;15(6):1088. doi: 10.3390/foods15061088 (PMC13026058; doi:10.3390/foods15061088)
Supplement: Supplementary file 1 [file foods-15-01088-s001.zip › foods-4178287-supplementary.xls.author revise.xls]

## Sheet: Table S1
Table S1. Principal component analysis of the first three-axis eigenvalues and variance interpretation rate.
	Eigenvalue	Variance percent(%)	Cumulative variance percent(%)
Dim.1	4.99	20.8	20.8
Dim.2	4.05	16.9	37.7
Dim.3	3.2	13.3	51

## Sheet: Table S2
Table S2 The method limit-of-detection values of all analyzed elements.
Elements	B	Ca	Cu	Fe	K	Mg	Mn	Na	P	Sr	Zn	Pb	Cd	Ba	Mo	Ni	Co	Cr	As	Se
Limit-of-detection values(mg/kg)	0.5	5	0.2	1	7	5	0.1	3	5	0.2	0.5	0.02	0.002	0.02	0.01	0.2	0.001	0.05	0.01	0.002

## Sheet: Table S3
Table S3 Element concentration of three standard materials.
Elements(mg/kg)	B	Ca	Cu	Fe	K	Mg	Mn	Na	P	Sr	Zn	Pb	Cd	Ba	Mo	Ni	Co	Cr	As	Se
GBW10048a(GSB26a)	37±3	9300±400	6.3±0.7	130±10	12500±800	3700±200	33±3	17000±3000	4000±200	94±6	26±3	0.19±0.04	0.16±0.02	9.3±0.7	0.40±0.03	0.78±0.10	0.06±0.01	0.73±0.11	0.13±0.02	0.063±0.022

## Sheet: Table S4
Table S4. Discriminant functions elaborated based on the combination of stable isotope ratios and element contents.
Functions	Variance percentage(%)	Wilk’ Lambda	p-Value
1	67.9	0.033	1.94e-51
2	32.1	0.246	4.61e-21
